# Supplementary material for: Theoretical Models of Consciousness: A Scoping Review
Source: Brain Sci. 2021 Apr 24;11(5):535. doi: 10.3390/brainsci11050535 (PMC8146510; doi:10.3390/brainsci11050535)
Supplement: Supplementary file 1 [file brainsci-11-00535-s001.zip]

Archive with 1 entries (1 files):
- brainsci-1199943-SI.pdf
